# Supplementary material for: Identification of genetic variants associated with dengue or West Nile virus disease: a systematic review and meta-analysis
Source: BMC Infect Dis. 2018 Jun 22;18:282. doi: 10.1186/s12879-018-3186-6 (PMC6014009; doi:10.1186/s12879-018-3186-6)
Supplement: Supplementary file 3 — Included Papers. All publications included in this review are listed, with study details on authors, year of publication, country, sample size, case and control group definitions, and genotyping method. (XLSX 54 kb) [file 12879_2018_3186_MOESM3_ESM.xlsx]

## Sheet: WNV
	PMID	Author	Year	Country	Platform	Controls	Asymp	WNV Fever	Severe Cases	Case Definition
1	21935451	Bigham	2011	US	Illumina Custom Array		331		422	Symptomatic
2	24865988	Danial-Farran	2013	Israel	PCR	61			39	Fever, Meningitis, Encephalitis, Paralysis
3	26638028	Das	2016	US	PCR and biosensor chip		514		518	Neuroinvasive
4	16418398	Glass	2006	US	PCR	1318			395	Symptomatic
5	21829673	Lanteri	2011	US, Canada	PCR		69	95	46	Neuroinvasive
6	20025530	Lim	2010	US	PCR	422	634			WNV positive
7	19247438	Lim	2009	US	PCR	552			331	Symptomatic
8	18179388	Lim	2008	US	PCR	1318		224		Fever, Neuroinvasive, Death
9	21881118	Loeb	2011	US, Canada	Illumina NS-12 Beadchip		950 (not severe)		560	Neuroinvasive
10	27170560	Long	2016	US, Canada	Imputed Illumina 1M Beadchip		919 (not severe)		1330	Neuroinvasive
11	27812212	Sarri	2016	Greece	PCR	100		37	68	Neuroinvasive
12	23220498	Spiroski	2012	Macedonia	PCR	214			4	Hospitalized due to symptoms
13	16235172	Yakub	2005	US	PCR	60			33	Fever, Meningitis, Encephalitis

## Sheet: Dengue
	PMID	Author	Year	Country	Den Strain	Platform	Pop Controls	Asym	DF	DHF	DSS	Total n	HLA
1	18361938	Acioli-Santos	2008	Brazil	Unclear	PCR	150		31	28	51	260
2	26385514	Alagarasu	2015	India	Unclear	PCR	104		82	32		218
3	25446400	Alagarasu	2014	India	All	TaqMan	109		87	33		229
4	23624202	Alagarasu	2013	India	Unclear	PCR	104		83	29		216
5	22917542	Alagarasu	2012	India	Unclear	PCR	205		83	29		217
6	25890879	Alagarasu	2015	India	Unclear	TaqMan/PCR	108		87	45		240
7	23337612	Alagarasu	2013	India	Unclear	PCR	105		80	29		214
8	25850761	Alagarasu	2015	India	Unclear	TaqMan	109		88	32		229
9	23380141	Alagarasu	2013	India	Unclear	PCR	110		85	29		224
10	23974055	Alagarasu	2013	India	Unclear	PCR	110		85	29		224	HLA
11	23380141	Alagarasu	2013	India	Unclear	PCR	110		85	29		224	HLA
12	20927388	Appanna	2010	Malaysia	Unclear	PCR	95		41	51		187	HLA
13	24498996	Beltrame	2013	Brazil	3	PCR	172		104			276	HLA
14	24607451	Brestovac	2014	Australia	Unclear	PCR	91		56			147
15	27436278	Cansancao	2016	Brazil	Unclear	PCR	85		111			196
16	24817893	Cardozo	2014	Brazil	3	PCR	173		95			268	HLA
17	19269255	Chen	2009	Taiwan	2	PCR			150	100		250
18	7283007	Chiewslip	1981	Thailand	All	Lymphocytotoxicity technique	138			87		225	HLA
19	23925283	Chuansumrit	2016	Thailand	Unclear	PCR	11		19	41	41	112
20	27401010	Dang	2016	Thailand	All	TaqMan			409	509		918
21	24884822	Dang	2014	Thailand	Unclear	TaqMan			409	432	76	917
22	21813858	Djamiatun	2011	Indonesia	Unclear	PCR and RFLP	179			95	38	312
23	19653987	Falcon-Lezama	2009	Mexico	Unclear	PCR	34		23	16		73	HLA
24	27336361	Feitosa	2016	Brazil	1,2,3	PCR	199		80			279
25	15361124	Fernandez-Mestre	2004	Venezuala	Unclear	PCR	46		41	25		112
26	19345707	Fernandez-Mestre	2009	Brazil	3	PCR	172		104			276	HLA
27	26752870	Fernando	2015	Sri Lanka	Unclear	PCR		62		81	26	169
28	27180198	Figueiredo	2016	Brazil	Unclear	TaqMan			104	57		161
29	21762746	Garcia	2011	Cuba	All	PCR	155	42	68	36		301
30	21693096	Garcia-Trejo	2011	Mexico	Unclear	PCR	169		85	45		299
31	20519616	Garcia	2010	Cuba	All	PCR		500	68	29		97
32	24634119	Hoh	2014	Malaysia	Unclear	Taqman			163
33	25858769	Hoh	2015	Malaysia	Unclear	Taqman	59	103
34	22001756	Khor	2011	Vietnam	All	Illumina Human 660W Beadchip	2018				2008	4026
35	23919682	Kraivong	2013	Thailand	Unclear	PCR			121	187		308
36	12392857	LaFleur	2002	Mexico	All	PCR			47	34		81	HLA
37	11709777	Loke	2001	Vietnam	Unclear	PCR	251			352		603	HLA
38	21694773	Malavige	2011	Sri Lanka	Unclear	PCR	117			110		227	HLA
39	25659158	Mercado	2015	Philippines	All	LABtype SSO	300		94	34	122	550	HLA
40	26240159	Mohsin	2015	Pakistan	2,3	PCR		40	40	30		110
41	22415262	Monteiro	2011	Brazil	All	PCR			67	42		109	HLA
42	Unavailable	Moreira	2008	Brazil	1	PCR	309		200			509
43	18827882	Nguyen	2008	Vietnam	All	LABType SSO	450	0	0	211	418	1079	HLA
44	24911936	Noecker	2014	Mexico	1,2,3	TaqMan		145	67	36		250
45	24797508	Oliveira	2013	Brazil	2, 3	TaqMan	72		156	12		240
46	3909654	Pastor	2013	Brazil	3	PCR	93		34	87		214
47		Paradoa Perez	1981	Cuba	Unclear	Microlimphocytotoxicity	276			82		358
48	4693307	Perez	2010	Cuba	1 then 2	PCR	99			43		142
49	25264760	Petitdemange	2014	Gabon	2	PCR; LABType SSO	54		55			109	HLA
50	15558162	Polizel	2004	Brazil	1	Cytofluorocromasia	667		64			731	HLA
51	26506729	Prommalikit	2015	Thailand	Unclear	TaqMan	42	110				152
52	24446526	Sa-Ngasang	2014	Thailand	All	PCR			384	413	74	871
53	15838506	Sakuntabhai	2005	Thailand	Unclear	PCR	696		152	451		1299
54	25589894	Sam	2015	Malaysia	Unclear	PCR	120	0	86	196		402
55	27179462	Sharma	2016	India	Unclear	PCR	200	200	53	47		300
56		Shueb	2016	Malaysia	Unclear	PCR	58			89		147
57	28241052	Sierra	2017	Cuba	3,4	Human Omni 2.5 chip	89	48	77	60		274
58	17509453	Sierra	2007	Cuba	2	Primer SSP	189		73	47		309	HLA
59	20588308	Silva	2010	Brazil	mainly 3	Illumina		236	236	50		522
60	26063222	Simon-Loriere	2015	Thailand	Unclear	TaqMan			740			740
61	18071882	Soundravally	2008	India	Unclear	PCR	100	0	90	75	32	297
62	18191725	Soundravally	2007	India	Unclear	PCR	100		90	75	32	297
63	12472660	Stephens	2002	Thailand	All	PCR			149	114		263	HLA
64	21813858	Swati	2016	India	Unclear	PCR	200		63	57 (DHF/DSS)		320
65	Unavailable	Thamizhmani	2015	India	Unclear	PCR	40	30				70	HLA
66	24819159	Thamizhmani	2014	Brazil	Unclear	PCR	40	30				70
67	19392621	Vejbaesya	2009	Thailand	All	PCR	143	65	228	142		513
68	25740956	Vejbaesya	2015	Thailand	All	PCR	227	0	277	150	0	654	HLA
69	25797204	Vasquez Velasquez	2015	Vietnam, Philippines	Unclear	PCR	470			202	296	968
70	21245921	Wang	2011	Taiwan	mainly 2	TaqMan	120		176	135		431
71	27443615	Weiskopf	2016	Sri Lanka	Unclear	PCR	150		335	105		590	HLA
72	23536857	Whitehorn	2013	Vietnam	Unclear	TaqMan	5968	3664			297	9929
73	26161028	Wibawa	2015	Indonesia	Unclear	PCR		73	23			96
74	24016730	Xavier-Carvalho	2013	Brazil	Unclear	TaqMan	335				88	423
