# Supplementary material for: Identification of genetic variants associated with dengue or West Nile virus disease: a systematic review and meta-analysis
Source: BMC Infect Dis. 2018 Jun 22;18:282. doi: 10.1186/s12879-018-3186-6 (PMC6014009; doi:10.1186/s12879-018-3186-6)
Supplement: Supplementary file 5 — HLA Associations with WNV Disease Severity. All examined targets from the analyzed publications are listed, with significant associations shown in bold. (XLSX 9 kb) [file 12879_2018_3186_MOESM5_ESM.xlsx]

## Sheet: WNV HLA Studies
PMID	Author	Year	Country	Platform	Pop Controls	Asym	WNV Fever	Severe Cases	Case Definition	HLA Targets
21829673	Lanteri	2011	US, Canada	PCR		69	95	46	neuroinvasive	A*01, A*02, A*03, A*11, A*24, A*25, A*29, A*30, A*31, A*32, A*68, B*07, B*08, B*13, B*14, B*15, B*18, B*27, B*35, B*40, B*44, B*51, B*55, B*57, C*01, C*02, C*03, C*04, C*05, C*06, C*07, C*08, C*12, C*15, C*16, DQB1*05
27812212	Sarri	2016	Greece	PCR	100		37	68	neuroinvasive	DPA1*01:03, DPA1*02:01, DPA1*02:02, DPA1*01:05, DPA1*03:01, DQA1*01:01, DQA1*01:02, DQA1*01:03, DQA1*03:01, DQA1*02:01, DQA1*05:01, DRB1*11:04, DRB1*11:01, DRB1*11:18, DRB1*14:01, DRB1*13:01, DRB1*03:01, DRB1*08:30, DRB1*16:01, DRB1*16:02, DRB1*15:01, DRB1*15:02, DRB1*13:05, DRB1*08:01, DRB1*13:02, DRB1*08:04, DRB1*14:04, DRB1*10:01, DRB1*12:01, DRB1*13:03, DRB1*11:02, DRB1*11:03, DRB1*11:15, DRB…
23220498	Spiroski	2012	Macedonia	PCR	214			4	neuroinvasive	KIR 2DP1, 3DP1, 2DS1, 2DS2, 2DS5, 3DS1, 2DL1, 2DL2, 2DL3, 2DL4, 2DL5, 3DL1, 3DL2, 3DL3, 2DS3, 2DS4; BX71 Haplotype
27170560	Long	2016	US, Canada	Imputed Illumina 1M Beadchip		919 (not severe)		1330	neuroinvasive	HLA-A and HLA-DQB1 loci found during genome-wide analyses
