# Supplementary material for: Identification of genetic variants associated with dengue or West Nile virus disease: a systematic review and meta-analysis
Source: BMC Infect Dis. 2018 Jun 22;18:282. doi: 10.1186/s12879-018-3186-6 (PMC6014009; doi:10.1186/s12879-018-3186-6)
Supplement: Supplementary file 6 — Quality Scores. The quality of each study was evaluated with the Newcastle-Ottawa Quality Assessment Scale for Case-Control Studies, which assesses each study’s selection, comparability, and exposure ascertainment approach. (XLSX 16 kb) [file 12879_2018_3186_MOESM6_ESM.xlsx]

## Sheet: Quality Scores
#	First Author / Year		Selection				Comparability	Exposure			P value	Total Points	Total without P-value	Virus
			Case Def	Represent of Cases	Control Selection	Control Def	Comparability case/con	Exp Ascertainment	Ascert Method for Case/Con	Non-response Rate	Corrected?
1	Acioli-Santos	2008	1	1	1	1	1	1	1		0	7	7	DEN
2	Alagarasu	2015	1	0	1	1	1	1	1		0	6	6	DEN
3	Alagarasu	2014	1	0	0	0	1	1	0		0	3	3	DEN
4	Alagarasu	2013	1	1	1	1	1	1	1		1	8	7	DEN
5	Alagarasu	2012	1	0	1	1	1	1	1		0	6	6	DEN
6	Alagarasu	2015	1	1	1	1	1	1	1		1	8	7	DEN
7	Alagarasu	2013	1	0	1	1	1	1	1		1	7	6	DEN
8	Alagarasu	2015	1	0	1	1	1	1	0		1	6	5	DEN
9	Alagarasu	2013	1	0	1	1	1	1	1		0	6	6	DEN
10	Alagarasu	2013	1	0	1	1	1	1	1		1	7	6	DEN
11	Alagarasu	2013	1	0	1	1	1	1	1		1	7	6	DEN
12	Appanna	2010	1	1	0	1	0	0	0		1	4	3	DEN
13	Beltrame	2013	0	1	1	0	1	1	0		1	5	4	DEN
14	Bigham	2011	1	1	1	1	0	1	1		1	7	6	WNV
15	Brestovac	2014	0	1	0	1	0	1	1		0	4	4	DEN
16	Cansancao	2016	1	1	0	1	1	1	1		0	6	6	DEN
17	Cardozo	2014	0	1	1	0	1	1	0		1	5	4	DEN
18	Chen	2009	1	1	0	1	1	1	1		0	6	6	DEN
19	Chiewslip	1981	1	1	1	1	1	1	1		1	8	7	DEN
20	Chuansumrit	2016	1	1	0	0	0	1	0		1	4	3	DEN
21	Dang	2016	1	1	1	0	1	1	0		0	5	5	DEN
22	Dang	2014	1	1	0	0	0	1	0		0	3	3	DEN
23	Danial-Farran	2013	1	1	0	1	0	1	1		0	5	5	WNV
24	Das	2016	1	1	1	1	1	1	1		1	8	7	WNV
25	Djamiatun	2011	1	1	1	1	0	0	0		0	4	4	DEN
26	Falcon-Lezama	2009	1	1	1	0	1	1	0		1	6	5	DEN
27	Feitosa	2016	1	1	1	0	1	1	0		0	5	5	DEN
28	Fernandez-Mestre	2004	1	1	1	0	0	1	0		1	5	4	DEN
29	Fernandez-Mestre	2009	0	1	0	1	0	1	0		1	4	3	DEN
30	Fernando	2015	1	1	0	1	0	1	1		0	5	5	DEN
31	Figueiredo	2016	1	1	0	0	0	1	1		0	4	4	DEN
32	Garcia	2011	1	1	1	0	0	1	0		1	5	4	DEN
33	Garcia	2010	1	1	1	1	0	1	1		0	6	6	DEN
34	Garcia-Trejo	2011	1	1	1	0	1	1	0		0	5	5	DEN
35	Glass	2006	1	1	1	1	0	1	1		0	6	6	WNV
36	Hoh	2014	0	1	0	0	0	1	0		0	2	2	DEN
37	Hoh	2015	1	1	1	1	1	1	1		1	8	7	DEN
38	Khor	2011	1	1	1	0	1	1	0		1	6	5	DEN
39	Kraivong	2013	1	1	0	0	0	1	1		1	5	4	DEN
40	LaFleur	2002	1	1	0	1	0	1	0		1	5	4	DEN
41	Lanteri	2011	1	1	1	1	0	1	0		1	6	5	WNV
42	Lim	2010	1	1	1	1	0	1	1		0	6	6	WNV
43	Lim	2009	1	1	1	1	1	1	1		0	7	7	WNV
44	Lim	2008	1	1	1	1	1	1	0		0	6	6	WNV
45	Loeb	2011	1	1	1	1	1	1	1		1	8	7	WNV
46	Loke	2001	1	1	0	0	1	1	0		0	4	4	DEN
47	Long	2016	1	1	1	1	1	1	1		1	8	7	WNV
48	Malavige	2011	1	1	1	1	1	1	0		1	7	6	DEN
49	Mercado	2015	1	1	1	1	1	1	1		1	8	7	DEN
50	Mohsin	2015	1	1	1	1	1	1	1		0	7	7	DEN
51	Monteiro	2011	1	1	0	0	0	1	0		1	4	3	DEN
52	Moreira	2008	1	1	1	0	0	0	0		0	3	3	DEN
53	Nguyen	2008	1	1	1	1	1	1	1		1	8	7	DEN
54	Noecker	2014	1	1	1	1	1	1	1		0	7	7	DEN
55	Oliveira	2013	1	1	0	1	1	1	1		1	7	6	DEN
56	Paradoa Perez	1987	1	1	1	1	0	1	0		1	6	5	DEN
57	Pastor	2013	1	1	1	0	0	1	0		0	4	4	DEN
58	Perez	2010	1	1	0	0	1	1	0		1	5	4	DEN
59	Petitdemange	2014	0	0	1	1	0	1	0		1	4	3	DEN
60	Polizel	2004	1	1	1	0	0	1	0		1	5	4	DEN
61	Prommalikit	2015	1	1	1	0	0	1	0		0	4	4	DEN
62	Sa-Ngasang	2014	1	1	0	0	1	1	1		0	5	5	DEN
63	Sakuntabhai	2005	1	1	0	1	1	1	0		0	5	5	DEN
64	Sam	2015	1	1	1	1	1	0	0		0	5	5	DEN
65	Sarri	2016	1	1	1	1	0	1	1		1	7	6	WNV
66	Sharma	2016	1	1	1	1	1	1	0		0	6	6	DEN
67	Shueb	2016	1	1	0	0	1	1	1		0	5	5	DEN
68	Sierra	2017	1	1	1	0	0	1	0		1	5	4	DEN
69	Sierra	2007	1	1	1	1	1	1	0		1	7	6	DEN
70	Silva	2010	1	1	1	1	1	1	1		0	7	7	DEN
71	Simon-Loriere	2015	1	1	0	1	1	1	1		0	6	6	DEN
72	Soundravally	2008	1	1	1	1	1	1	1		0	7	7	DEN
73	Soundravally	2007	1	1	1	1	1	1	1		0	7	7	DEN
74	Spiroski	2012	1	1	0	0	0	1	0		0	3	3	WNV
75	Stephens	2002	1	1	0	1	1	1	0		1	6	5	DEN
76	Swati	2016	1	1	1	1	1	1	1		0	7	7	DEN
77	Thamizhmani	2015	1	0	1	1	0	1	0		1	5	4	DEN
78	Thamizhmani	2014	1	0	1	1	0	0	0		0	3	3	DEN
79	Vasquez Velasquez	2015	1	1	1	1	1	1	1		0	7	7	DEN
80	Vejbaesya	2009	1	1	1	0	0	1	0		1	5	4	DEN
81	Vejbaesya	2015	1	1	1	0	1	1	0		1	6	5	DEN
82	Wang	2011	1	1	1	1	1	1	1		0	7	7	DEN
83	Weiskopf	2016	1	1	1	1	0	1	0		1	6	5	DEN
84	Whitehorn	2013	1	1	1	0	0	1	0		0	4	4	DEN
85	Wibawa	2015	0	1	0	1	1	1	1		0	5	5	DEN
86	Xavier-Carvalho	2013	1	1	0	1	1	1	1		0	6	6	DEN
87	Yakub	2005	1	1	1	0	0	1	0		0	4	4	WNV
