# Supplementary material for: Identification of genetic variants associated with dengue or West Nile virus disease: a systematic review and meta-analysis
Source: BMC Infect Dis. 2018 Jun 22;18:282. doi: 10.1186/s12879-018-3186-6 (PMC6014009; doi:10.1186/s12879-018-3186-6)
Supplement: Supplementary file 7 — Extracted Data from Included Studies. All genotype data extracted from the manuscripts or collected from study authors is provided. (XLSX 54 kb) [file 12879_2018_3186_MOESM7_ESM.xlsx]

## Sheet: WNV
					CASES			CONTROLS
					MUTANT	HETEROZ	WILD	MUTANT	HETEROZ	WILD
OASL	16235172	Yakub	OASL	rs3213545	2	3	28	4	26	29	T	C
	21935451	Bigham	OASL	rs3213545	20	163	236	29	135	166	T	C
	19247438	Lim		rs3213545	59	245	281	48	215	238	T	C
OAS1	19247438	Lim	OAS1	rs10774671	56	198	247	86	256	210	G	A
	21935451	Bigham	OAS1	rs10774671	59	198	163	37	150	144	G	A
CCR5	16418398	Glass	CCR5	CCR5delta32	17	62	316	1	19	125	delta32	CCR5
	16418398	Glass	CCR5	CCR5delta32	12	39	164	0	3	16	delta32	CCR5
	21935451	Bigham	CCR5	CCR5 delta 32	7	143	563	13	203	1102
	20025530	Lim	CCR5	CCR5 delta 32	15	104	515	10	64	348	delta32	CCR5
	24865988	Danial-Farran	CCR5	CCR5 delta 32	0	11	28	2	13	46	delta32	CCR5

## Sheet: DEN
Gene	PMID	Author	SNP	Asym	DF	DHF	DSS	Controls	Cases			CONTROLS							Note
									Homozygous Mutant	Heterozygous	Homozygous Wild	Homozygous Mutant	Heterozygous	Homozygous Wild	Minor Allele	Major Allele	Min Alle Freq	Major AF			Asymptomatic & Controls	DF, DHF, DSS
MBL2	27180198	Figueiredo	exon 1		Comp	Cases			6	22	29	2	32	70	O (B, C, D)	A			Table 2; Genotypes = AA, A0, 00
	18361938	Acioli-Santos	exon 1		Cases = DEN +			Controls	7	35	68	7	41	102	O (B, C, D)	A			Table 2; Genotypes = AA, A0, 00		Controls	Den +
CD209/ DCSIGN	26161028	Wibawa	rs11465393	Comp	Cases = DEN +				0	0	23	0	0	73					Unclear; no polymorphisms found		Asymptomatic	Den +
	26161028	Wibawa	rs138694095	Comp	Cases = DEN +				0	0	23	0	0	73					Unclear; no polymorphisms found		Asymptomatic	Den +
	23624202	Wibawa	rs146002807	Comp	Cases = DEN +				0	0	23	0	0	73					Table 1		Asymptomatic	Den +
	23624202	Wibawa	rs148485547	Comp	Cases = DEN +				0	0	23	0	0	73					Table 1		Asymptomatic	Den +
	23624202	Alagarasu	rs2287886		Cases = DEN +			Controls	16	55	41	24	60	20	A	G			Table 1; G/A close to 50/50 in healthy		Controls	Den +
	23624202	Alagarasu	rs2287886		Comp	Cases			7	13	9	9	42	32	A	G			Table 1; G/A close to 50/50 in healthy		Controls	Den +
	27401010	Alagarasu	rs4804803		Cases = DEN +			Controls	0	29	83	2	29	73	G	A			Table 2
	27401010	Alagarasu	rs4804803		Comp	Cases			0	10	19	0	19	64	G	A			Table 2		Controls	Den +
	26161028	Oliveira	rs4804803		Comp	Cases			0	33	67	4	26	70	G	A			Unclear; no polymorphisms found
	26161028	Noecker	rs4804803	Comp	Cases = DF + DHF + DSS				1	12	90	0	12	133	G	A			Table 2; population controls included; also had non-dengue febrile illness		Asymptomatic	DF, DHF, DSS
	26161028	Wang	rs4804803		Cases = DF Secondary; Comp = DF primary				0	5	58	0	13	97	G	A			Unclear; no polymorphisms found
	26161028	Wang	rs4804803			Cases = DHF second; Comp = DHF primary			2	16	60	0	6	36	G	A			Unclear; no polymorphisms found
	24797508	Wang	rs4804803		Comp	Cases			2	29	104	0	19	157	G	A			Table 1; compare with above
	21245921	Silva	rs4804803	Comp	Cases	Cases													Table 4		Asymptomatic	DF, DHF
	21245921	Oliveira	rs4804803		Cases = DF + DHF			Controls	4	0	0	4	26	69	G	A			Unclear; no polymorphisms found		Controls	DF, DHF
	21245921	Wang	rs4804803		Cases = DF + DHF			Controls	2	48	261	0	9	111	G	A			Table 1		Controls	DF, DHF
	21245921	Xavier-Carvalho	rs4804803				Cases	Controls	1	33	51	28	122	172	G	A			Table 4		Controls	DHF
	23624202	Sakuntabhai	rs4804803		606 DEN			696	4	104	494	9	126	558	G	A			Table 1		Controls	DF, DHF
	23624202	Sakuntabhai	rs4804803 ?		150 Comp	452 Cases			4	97	351	0	7	143	G	A			Table 1
	20588308	Dang	rs480803		Comparison	Cases			48	191	265	47	187	173	T	G		75% (DHF); 66% (DF); 68% (Asymp)	Supplemental Table 3
	20588308	Dang	rs480803		Comparison	Cases			48	191	265	47	187	173	T	G		81% (DHF), 79% (DF); 79% (Asymp)	Supplemental Table 3 (9 other SNPs also studied with no sig results; do not overlap with others here)
	15838506	Alagarasu	rs735239		Cases = DEN +			Controls	3	45	16	2	41	61	G	A			Table 1		Controls	Den +
	24016730	Wibawa	rs75008691	Comp	Cases = DEN +						23			73					Table 2		Asymptomatic	Den +
	24911936	Silva	rs75008691	Comp	Cases	Cases													Backcalculated from Table 3		Asymptomatic	DF, DHF
FCRIIyA	26240159	Alagarasu	rs1801274		Cases = DHF + DF			Controls	23	50	49	14	50	43	C	T			Table 1		Controls	DF, DHF
	26240159	Mohsin	rs1801274		Comp	Cases = DHF + DSS			4	26 - w	26 - z	7	33 - x	33 - y	C	T			Backcalculated from Table 1
	24911936	Garcia	rs1801274 = CD32/position 131	Comp		Cases			6	10	13	16	23	3	C	T			Table 1		Asymtpomatic	DF, DHF
	24911936	Noecker	rs1801274		Comp	Cases = DHF + DSS			17	50 - a	50 - b	12	24 - c	24 - d	C	T			Backcalculated from Table 2
	20519616	Loke	rs1801274 = position 131			Cases		Controls	19	118	165	25	94	119	R	C			Table 3		Controls	DHF
	20519616	Alagarasu	rs1801274		Comp	Cases			8	9	16	15	14	33	C	T			Table 1 (compared with above)
	26429304	Mohsin	rs1801274	Comp	Cases = DF + DHF + DSS				11	17	42	4	21	4	C	T			Backcalculated from Table 1		Asymptomatic	DF, DHF, DSS
	26429304	Garcia	rs1801274 = CD32/position 131		Cases				18	33	17				C	T			Table 1 (subset of previous row)
	12363051	Noecker	rs1801274	Comp	Cases = DF + DHF + DSS				30	62	11	25	81	39	C	T			Backcalculated from Table 2		Asymtpomatic	DF, DHF, DSS
IFN y	4693307	Feitosa	rs243056		Cases = Dengue Positive			Controls	14	36	30	5	74	20	T	A			Table 1		Controls	Den +
	27336361	Perez	SNP+874; rs2430561			Cases		Controls	13	13	17	18	28	46	T	A			Table 1; also had a negative DEN group		Controls	DHF
	15361124	Fernandez-Mestre	SNP+874; rs2430561		Comparison	Cases			3	10	12	6	19	16	T	A			+874 T>A (rs2430561)
IL-6	?	Moreira	rs1800795		Cases			Controls	24	56	121	31	119	161	C	G			IL-6 (-174G/C [rs1800795])		Controls	DF
	4693307	Perez	rs1800795			Cases		Controls	7	11	25	13	25	54	C	G			IL-6 (-174G/C [rs1800795])		Controls	DHF
	27336361	Fernandez-Mestre	rs1800795		Comparison	Cases			2	5	18	2	11	28	C	G			Table 1; also had a control group
	15361124	Cansancao	rs1800795		Cases = Dengue Positive			Negative Den	10	52	31	4	34	33	C	G			rs1800795 (IL6 -174 G/C)		Negative Dengue Controls	Den +
	27436278	Feitosa	rs1800796		Cases = Dengue Positive			Negative Den	4	20	55	2	39	59	C	G			Table 3; -174		Den -	Den +
IL-10	4693307	Feitosa	rs1800469		Cases = Dengue Positive			Negative Den	4	37	38	9	33	58	G	A			also known as the -1082G>A IL10 SNP.		Den -	Den +
	4693307	Perez	rs1800871			Cases		Controls	5	26	12	11	46	33	A	G			interleukin 10 (IL-10) -819C/T (rs1800871) polymorphism		Controls	DHF
	4693307	Fernandez-Mestre	rs1800871		Comparison	Cases			4	8	13	8	16	17	T	C			-592A/C (rs1800872); exact same distribution as above row -- high LD
	15361124	Xavier-Carvalho	rs1800871				Cases	Controls	11	33	42	44	149	132	A	G			IL-10 -1082G/A (rs1800896)		Controls	DSS
	15361124	Sam	rs1800871		Comp	Cases			26	80	87	13	35	38	C	T			IL-10 -592; high LD with above row
	15361124	Sam	rs1800871		DF + DHF			Controls	39	115	125	13	48	58	G	A			-819		Controls	DF + DHF
	24016734	Alagarasu	rs1800871		Cases = DEN positive		Controls		10	43	78	7	37	63	G	A			Table 1		Controls	Den +
	25589894	Alagarasu	rs1800871		Comp	Cases			5	9	31	5	34	47	G	A			Table 4
	25589894	Fernando	rs1800871			Cases		Controls	24	60	23	14	33	15	G	A			Table 4; compare with above		Controls	DHF
	25589894	Cansancao	rs1800871		Cases = Dengue Positive			Negative Den	17	45	21	14	19	13	G	A			Table 4		Den -	Den +
	25589894	Moreira	rs1800871		Cases			Comparison	29	88	83	31	139	140	A	G			Table 4; compare with above		Controls	DF
	25589894	Perez	rs1800872			Cases		Controls	5	26	12	11	46	33	A	C			Table 4		Controls	DHF
	25589894	Fernandez-Mestre	rs1800872		Comparison	Cases			4	8	13	8	16	17	A	C			Table 4; compare with above
	25890879	Sam	rs1800872		Comp	Cases			26	81	86	13	36	37	C	A			Table 3
	25890879	Sam	rs1800872		Cases: DHF + DF			Controls	39	117	123	13	48	58	C	A			Table 3 (subset of previous row)		Controls	DF, DHF
	26752870	Fernando	rs1800872			Cases		Controls	23	56	28	13	31	18	C	A			Table 1; -592		Controls	DHF
	26752870	Moreira	rs1800872		Cases			Comparison	29	88	83	31	139	140	A	C			Table 1; -819		Controls	DF
	26752870	Perez	rs1800896			Cases		Controls	2	19	22	5	51	34	G	A			Table 1; -896		Controls	DHF
	27336361	Fernandez-Mestre	rs1800896		Comparison	Cases			2	12	11	2	15	24	G	A			Table 1; also control group
	27436278	Sam	rs1800896		Comp	Cases			1	40	154	1	17	68	G	A			Table 3; MAF based on control population
	?	Sam	rs1800896		Cases: DHF + DF			Controls	2	57	222	0	16	102	G	A			also known as the -1082G>A IL10 SNP.		Controls	DF, DHF
	?	Fernando	rs1800896			Cases		Controls	11	40	56	5	31	26	G	A			interleukin 10 (IL-10) -819C/T (rs1800871) polymorphism
	?	Moreira	rs1800896		Cases			Comparison	24	95	81	46	143	121	G	A			-592A/C (rs1800872); exact same distribution as above row -- high LD		Controls	DF
TAP1	26752870	Fernando	333			Cases		Controls	4	37	66	3	25	34	VAL	ILE			Table 1; amino acids		Controls	DHF
	18191725	Soundravally	333 ILE/VAL			Comparison	Cases		0	12	20	1	46	28	VAL	ILE			Table 2
		Soundravally	333 ILE/VAL	Comparison	Cases				0	35	55	1	37	62	VAL	ILE			Table 2
	18191725	Soundravally	333 ILE/VAL	Comparison	Cases: Den +				1	93	103	1	37	62	VAL	ILE					Asymptomatic	Dengue +
MICB	22001756	Khor	rs3132468				Cases	Controls	56	594	1359	31	471	1515	C	T	17.6% (Cases), 13.2% (Controls)		Table 1; nothing further in S2		Controls	DSS
	24884822	Dang	rs3132468		Comp	Controls	Cases		5	15	68	19	213	608	C	T			Case genotype from legend of Figure 1
	24884822	Dang	rs3132468		Controls	Controls	Cases		5	15	68				C	T			Case genotype from legend of Figure 1
	23536857	Whitehorn	rs3132468				Cases	Controls	13	81	203	92	1411	4465							Controls	DSS
	22001756	Khor	rs3134899				Cases	Controls							G	A	13% (Cases); 10.2% (Controls)		Table 1; nothing further in S2		Controls	DSS
TNF-alpha	23925283	Chuansumrit	rs1800629		Cases = DF + DHF			Controls	2	10	89	1	15	90	A	G			Text; also had an non-dengue febrile illness, but that too was not significant		Controls	DF, DHF
	27336361	Feitosa	rs1800629		Cases = Dengue Positive			Negative Den	8	9	63	8	4	88	A	G			Table 1; also had healthy control group		Den -	Den +
	23380141	Alagarasu	rs1800629		Cases = DF + DHF			Controls	0	13	96	0	10	104	A	G			Table 7		Controls	DF, DHF
	23380141	Alagarasu	rs1800629		Comparison	Cases			0	5	24	0	5	80	A	G			Table 7; subset of previous row
	?	Alagarasu	rs1800629		Cases = DF + DHF			Controls	0	11	121	0	13	95	A	G			TNF-α SNP rs1800629 (-308G>A).		Controls	DF, DHF
	25890879	Alagarasu	rs1800629		Comparison	Cases			0	6	39	0	5	82	A	G			Table 3; likely includes cases from Alagarasu above
	25890879	Perez	rs1800629			Cases		Controls	9	11	23	14	7	69	A	G			Table 3; likely includes cases from Alagarasu above; these DEN subset of prev row		Controls	DHF
	4693307	Fernando	rs1800629			Cases		Controls	2	10	95	2	13	47	A	G			Table 1; -308		Controls	DHF
	26752870	Cansancao	rs1800629		Cases = Dengue Positive			Negative Den	14	20	64	6	12	62	A	G			Table 1; -308		Den -	Den +
	27436278	Fernandez-Mestre	rs1800629		Comparison	Cases			0	7	18	0	2	39	A	G			Table 3
	15361124	Sam	rs1800629		Comparison	Cases			0	17	178	1	11	74	A	G			Table 1; -308
	25589894	Sam	rs1800629		Cases = DF + DHF			Controls	1	28	252	1	22	97	A	G			Table 4; TNF a- 308		Controls	DF, DHF
	25589894	Garcia	rs1800629		Comparison	Cases			0	4	41	0	7	78	A	G			Table 4; TNF a- 308; compare with above
	25589894	Garcia	rs1800629		Cases = DF + DHF			Controls	0	11	119	1	14	148	A	G			Table 4; rs361525 is also known as the TNF-238 SNP		Controls	DF, DHF
	25589894	Moreira	rs1800629 ?		Cases			Controls	3	40	157	2	77	230	A	G			Table 4; compare with above
	25589894	Sam	rs1800750 ?		Comparison	Cases			0	2	193	0	1	84	A	G			Table 4; TNFa0376
	25589894	Sam	rs1800750 ?					Controls				0	0	120	A	G			Table 4; compare with above		Controls	DF, DHF
	21693096	Sam	rs361525		Comparison	Cases			0	15	180	1	4	80	A	G			rs361525 is also known as the TNF-238 SNP
	21693096	Sam	rs361525					Controls	1	19	260	0	2	118	A	G			rs361525 is also known as the TNF-238 SNP		Controls	DF, DHF
	21693096	Garcia	rs361525		Comparison	Cases			0	0	32	0	2	39	A	G			Table 2; -308
	21693096	Garcia	rs361525					Controls				1	21	147	A	G			Table 2; -308; goes with previous line		Controls	DHF
PLCE1	22001756	Whitehorn	rs3740360				Cases	Controls	13	105	176	418	2414	3155			24.9% (Cases), 30% (Controls)		Table 1 (Same info in S2)		Controls	DSS
	24884822	Khor	rs3740360				Cases	Controls	99	683	1227	136	823	1060	C	A			Case genotype from legend of Figure 1		Controls	DSS
	22001756	Khor	rs3765524				Cases	Controls	125	752	1132	170	873	976	T	C	21.9% (Cases), 27.1% (Controls)		Table 1 (Same info in S2)		Controls	DSS
	22001756	Dang	rs3765524		Comparison	Comparison	Cases		6	24	46	93	344	402	T	C	25% (Cases), 30.3% (Controls)		Table 1 (Same info in S2)
				Asym	DF	DHF	DSS	Controls
